# Supplementary material for: Analysis of the Differentiation of Kenyon Cell Subtypes Using Three Mushroom Body-Preferential Genes during Metamorphosis in the Honeybee (Apis mellifera L.)
Source: PLoS One. 2016 Jun 28;11(6):e0157841. doi: 10.1371/journal.pone.0157841 (PMC4924639; doi:10.1371/journal.pone.0157841)
Supplement: S1 Table — Positive clone numbers whose an MB-preferential expression was detected in microarray and confirmed by in situ hybridization. The signal intensity in microarray analysis is shown. Microarray was performed in duplicate. The average of signal intensity in the MBs was normalized by expression of β-actin and compared with that in the OLs and ALs. Clones were assigned as positive when they showed higher signals in the MBs than in the OLs or ALs by 2.0-folds or more (orange- or blue-colored cells, respectively). Then, their expression was further analyzed by in situ hybridization.Cy3(M), probes from the MBs; Cy5(O), probes from the OLs; Cy5(A); probes from the ALs. (XLSX) [file pone.0157841.s004.xlsx]

## Sheet: Sheet1
S1 Table. Clones detected positively in cDNA microarray and in situ hybridization.
Clone	chip1(MB vs OL)		chip2(MB vs OL)		average(MB vs OL)				Chip3(MB vs AL)		Chip4(MB vs AL)		average(MB vs AL)
No	Cy3(M)	Cy5(O)	Cy3(M)	Cy5(O)	Cy3(M)	adjust	Cy5(O)	ratio	Cy3(M)	Cy5(A)	Cy3(M)	Cy5(A)	Cy3(M)	adjust	Cy5(A)	ratio
9	371.56	229.42	792.64	571.947	582.1	587.98	400.683	1.46744	193.9	41.89	154.47	32.36	174.185	75.7326	37.125	2.03994
28	281.31	134.85	599.733	225.053	440.522	444.971	179.952	2.47273	184.4	38.82	509.51	114.45	346.955	150.85	76.635	1.96842
60	367.49	172.72	496.28	261.147	431.885	436.247	216.933	2.01097	104.75	42.31	402.68	107.99	253.715	110.311	75.15	1.46788
105	251.62	159.64	457.413	197.587	354.517	358.098	178.613	2.00488	155.26	41.3	219.48	31.77	187.37	81.4652	36.535	2.22979
116	354.45	205.89	767.84	388.347	561.145	566.813	297.118	1.9077	209.32	42.12	234.45	46.84	221.885	96.4717	44.48	2.16888
231	425.9	167.48	801.32	173.947	613.61	619.808	170.713	3.6307	196.16	34.32	137.8	34.46	166.98	72.6	34.39	2.11108
299	193.75	207.66	963.933	206.2	578.842	584.689	206.93	2.82554	239.19	49.38	159.52	38.84	199.355	86.6761	44.11	1.965
302	299.83	161.1	540.32	214.453	420.075	424.318	187.777	2.2597	130.51	45.38	132.65	42.77	131.58	57.2087	44.075	1.29799
314	436.91	232.68	1239.41	466.68	838.162	846.628	349.68	2.42115	274.11	51.36	146.53	34.55	210.32	91.4435	42.955	2.12882
344	289.01	120.76	496.84	149	392.925	396.894	134.88	2.94257	134.49	36.8	127.31	39.19	130.9	56.913	37.995	1.49791
365	321.2	175.15	466.413	300.987	393.807	397.785	238.068	1.67088	113.29	33.87	340.17	60.08	226.73	98.5783	46.975	2.09853
387	319.02	177.89	1180.96	729.453	749.99	757.566	453.672	1.66985	282.83	50.34	152.63	42.34	217.73	94.6652	46.34	2.04284
440	452.29	365.28	2276.59	1454.93	1364.44	1378.22	910.107	1.51435	376.67	67.81	168.4	43.51	272.535	118.493	55.66	2.12888
440	438.92	328.76	1573.59	1150.61	1006.25	1016.42	739.687	1.37412	529.51	61.6	115.48	38.19	322.495	140.215	49.895	2.81021
443	319.62	159.03	525.027	146.773	422.323	426.589	152.902	2.78996	118.21	27.07	180.09	45.2	149.15	64.8478	36.135	1.7946
463	406.43	206.87	536.787	232.4	471.608	476.372	219.635	2.16893	186.73	33.78	169.04	42.41	177.885	77.3413	38.095	2.03022
466	624.25	436.31	1458.47	989.147	1041.36	1051.88	712.728	1.47585	314.82	56.17	147.23	41.4	231.025	100.446	48.785	2.05895
495	312.47	154.93	914.36	329.12	613.415	619.611	242.025	2.56011	268.15	40.93	136.06	39.24	202.105	87.8717	40.085	2.19214
523	302.05	230.87	1628.83	1114.92	965.438	975.19	672.895	1.44925	470.38	53.36	109.56	34.84	289.97	126.074	44.1	2.85882
539	497	114.95	1249	865.293	873	881.818	490.122	1.79918	422.18	61.36	95	38.78	258.59	112.43	50.07	2.24547
567	304.24	222.71	608.973	221.453	456.607	461.219	222.082	2.0768	121.25	32.16	145.26	36.99	133.255	57.937	34.575	1.67569
