# Supplementary material for: Analysis of the Differentiation of Kenyon Cell Subtypes Using Three Mushroom Body-Preferential Genes during Metamorphosis in the Honeybee (Apis mellifera L.)
Source: PLoS One. 2016 Jun 28;11(6):e0157841. doi: 10.1371/journal.pone.0157841 (PMC4924639; doi:10.1371/journal.pone.0157841)
Supplement: S4 Table — Accession number of proteins are referred from the NCBI database. (XLSX) [file pone.0157841.s007.xlsx]

## Sheet: Sheet1
S4 Table. Proteins used in alignment.
Coded or Predicted Protein	Animal	Accession Number
Phospholipase C epsilon	Honeybee
	Tribolium castaneum	XP_972570.2
	Aedes aegypti	XP_001653131.1
	Culex quinquefasciatus	XP_001868806.1
	Caenorhabditis elegans	NP_001024619.1
	Mouse	NP_062534.2
	Human	NP_057425.3
Synaptotagmin 14	Honeybee	XP_396416.3
	Fruit fly	NP_001262249.1
	Aedes aegypti	AaeL_AAEL005519
	Culex quinquefasciatus	CpipJ_CPIJ013284
	Mouse	NP_853524.1
	Human	NP_001139733.1
Synaptotagmin 16	Tribolium castaneum	XP_973912.1
discs large 5	Honeybee	XP_393661.3
	Fruit fly	NP_723672.1
	Tribolium castaneum	XP_001865284.1
	Mouse	NP_001156985.1
	Human	NP_004738.3
