# Supplementary material for: Analysis of the Differentiation of Kenyon Cell Subtypes Using Three Mushroom Body-Preferential Genes during Metamorphosis in the Honeybee (Apis mellifera L.)
Source: PLoS One. 2016 Jun 28;11(6):e0157841. doi: 10.1371/journal.pone.0157841 (PMC4924639; doi:10.1371/journal.pone.0157841)
Supplement: S5 Table — Identities (%) of amino acid sequences between Apis mellifera and other organisms were analyzed using the ClustalW multiple alignment program. Dm, Drosophila melanogaster; Tc, Tribolium castaneum; Ce, Caenorhabditis elegans; Aa, Aedes aegypti; Cq, Culex quinquefasciatus; Mm, Mus musculus; Hs, Homo sapiens. (A) Results of PLCe, whose homolog is not annotated in the fruit fly. (B) Syt14 and Syt16 results. On the genome of Tribolium castaneum, Syt16, but not Syt14, is annotated. (C) dlg5 results. NK; nucleoside/nucleotide kinase domain. Note that 1) domains are not annotated, although the sequence has been identified, 2) domains are annotated as C2B_Synaptotagmin-14_16 instead of C2, and 3) guanylate kinase domain was annotated within the guanylate kinase homolog domain. Identity between the NK domain and the guanylate kinase domain was higher (42.3%, as shown in the table) than that calculated using the guanylate kinase homology domain (41%). (XLSX) [file pone.0157841.s008.xlsx]

## Sheet: Sheet1
S5 Table. Identities between PLCe, Syt14 and dlg5 homologs
(A)
	PLCe	RasGEF	PLCX	PLCY	C2	RA1	RA2
Tc	45.4	42.8	79.1	62	61.6	67.7	69
Aa	23.7	1)	79.1	58.4	52.5	53.9	58.7
Cq	36.3	26	77.8	58.1	54.5	56.8	58.7
Ce	27.4	26.7	69.7	41.8	45	36.8	42.8
Mm	23.2	22.9	76.5	49.1	49.4	19.4	31.7
Hs	23.5	23.5	77.1	50	51.5	20.3	32.6
(B)
	Syt14	C2A_Synaptotagmin-14_16	C2
Dm	30	41.9	59.32)
Tc (Syt16)	38.4	51.8	61.3
Aa	34.9	39	63.2
Cq	35.1	43.5	63.2
Mm	28.9	25.6	65.5
Hs	26	25.6	57.32)
(C)
	dlg5	COG1340	PDZ1	PDZ2	PDZ3	PDZ4	SH3_DLG5	NK
Dm	26.5	1)	29	33.8	67.5	53.7	60	48.4
Tc	39.7	28.9	48.1	61.5	87.3	73	66.6	48.4
Mm	23	9.5	29.2	38.6	51.8	37	40	42.4
Hs	23.1	1)	29.2	38.6	50.6	38.2	41.5	42.33)
